# Supplementary material for: Auxin-sensitive Aux/IAA proteins mediate drought tolerance in Arabidopsis by regulating glucosinolate levels
Source: Nat Commun. 2019 Sep 6;10:4021. doi: 10.1038/s41467-019-12002-1 (PMC6731224; doi:10.1038/s41467-019-12002-1)
Supplement: Supplementary file 4 — Supplementary Data 1 [file 41467_2019_12002_MOESM4_ESM.xlsx]

## Sheet: Regulated genes
Table S1. Genes differentially regulated in iaa5,5,19 vs Col-0
Down-regulated genes iaa5,6,19 vs Col-0 during stress (FDR < 0.001
GeneID	Genotype => iaa5619 vs Col_0.Estimate	Genotype => iaa5619 vs Col_0.FoldChange	Genotype => iaa5619 vs Col_0.RawPvalue	Genotype => iaa5619 vs Col_0.FDR_BH	GeneName
AT1G53480	-4.194	-18.3032	1.6005e-143	4.2219e-139	MRD1
AT1G54110	-2.1168	-4.3374	3.041e-38	4.0107e-34	AT1G54110
AT3G30180	-1.2249	-2.3374	3.5481e-25	3.1198e-21	CYP85A2
AT3G15540	-1.815	-3.5187	9.6482e-25	6.3625e-21	IAA19
AT5G23010	-1.0287	-2.0403	1.1149e-23	4.9013e-20	MAM1
AT1G19200	-1.5696	-2.9683	1.6328e-20	5.3837e-17	AT1G19200
AT5G53048	-1.5212	-2.8702	2.8483e-20	8.3481e-17	AT5G53048
AT3G52840	-0.9455	-1.9259	6.2598e-19	1.6512e-15	BGAL2
AT4G35770	-1.2253	-2.338	1.0392e-18	2.492e-15	STR15
AT4G04223	-1.5615	-2.9517	1.8542e-18	4.0759e-15	AT4G04223
AT3G17790	-1.345	-2.5404	7.5004e-18	1.5219e-14	PAP17
AT3G56040	-0.9606	-1.9461	2.8438e-17	5.3582e-14	UGP3
AT1G52190	-1.0205	-2.0286	5.3238e-17	9.3621e-14	NPF1.2
AT4G31500	-1.2267	-2.3403	7.4209e-17	1.2234e-13	CYP83B1
AT2G05540	-1.2492	-2.3771	1.2498e-16	1.9393e-13	AT2G05540
AT5G20150	-1.0159	-2.0221	1.722e-16	2.5236e-13	SPX1
AT5G01220	-1.1999	-2.2972	3.3787e-15	4.2439e-12	SQD2
AT5G20790	-1.4151	-2.6667	3.9561e-15	4.5371e-12	AT5G20790
AT4G14040	-0.7694	-1.7045	7.3539e-15	7.7104e-12	SBP2
AT1G70890	-0.7759	-1.7122	7.1218e-15	7.7104e-12	MLP43
AT3G02020	-1.0689	-2.0978	9.762e-15	9.5371e-12	AK3
AT1G68670	-0.855	-1.8088	1.2924e-14	1.1756e-11	AT1G68670
AT4G30270	-0.9145	-1.8849	1.2642e-14	1.1756e-11	XTH24
AT1G49500	-1.1023	-2.1469	1.3802e-14	1.2136e-11	AT1G49500
AT3G21250	-0.7278	-1.6562	1.7723e-14	1.4167e-11	ABCC8
AT3G01970	-1.1369	-2.199	2.2353e-14	1.6919e-11	WRKY45
AT5G20410	-1.2793	-2.4272	2.2449e-14	1.6919e-11	MGD2
AT3G03470	-1.1735	-2.2555	2.9099e-14	2.0746e-11	CYP89A9
AT3G57520	-0.9571	-1.9414	3.3431e-14	2.3207e-11	RFS2
AT4G03060	-1.3704	-2.5855	3.4656e-14	2.344e-11	AOP2
AT2G27190	-0.7821	-1.7196	4.5671e-14	3.0118e-11	PAP12
AT5G63160	-0.9391	-1.9174	6.2256e-14	3.8191e-11	BT1
AT4G37800	-0.9326	-1.9087	8.8968e-14	5.2151e-11	XTH7
AT3G23050	-0.7574	-1.6904	9.5202e-14	5.3431e-11	IAA7
AT4G39940	-1.12	-2.1735	1.2685e-13	6.971e-11	APK2
AT4G23680	-1.217	-2.3246	1.3848e-13	7.4547e-11	AT4G23680
AT2G20670	-1.3349	-2.5226	1.5214e-13	8.0262e-11	AT2G20670
AT2G20610	-0.9792	-1.9714	1.6131e-13	8.3432e-11	SUR1
AT4G16690	-0.9465	-1.9272	1.9429e-13	9.6697e-11	PPD
AT2G25450	-0.7605	-1.694	3.0632e-13	1.4963e-10	GSL-OH
AT3G02040	-1.2044	-2.3044	3.1739e-13	1.5222e-10	GDPD1
AT4G08290	-0.993	-1.9904	3.4614e-13	1.6019e-10	AT4G08290
AT5G19120	-1.2055	-2.3062	4.2753e-13	1.9444e-10	AT5G19120
AT4G13770	-0.9939	-1.9916	7.0883e-13	3.0842e-10	CYP83A1
AT1G75460	-0.8302	-1.7779	7.91e-13	3.3653e-10	AT1G75460
AT1G27020	-0.789	-1.7279	9.1994e-13	3.8346e-10	AT1G27020
AT4G12030	-0.8794	-1.8396	9.7022e-13	3.9373e-10	BASS5
AT3G47420	-1.0083	-2.0116	1.2127e-12	4.7745e-10	ATPS3
AT5G63800	-0.7207	-1.648	1.9646e-12	7.6207e-10	BGAL6
AT4G33030	-0.7124	-1.6385	2.5599e-12	9.6466e-10	SQD1
AT2G36970	-1.1165	-2.1682	2.5283e-12	9.6466e-10	UGT86A1
AT4G19160	-0.7672	-1.702	2.8106e-12	1.0297e-09	AT4G19160
AT2G36800	-0.9759	-1.9669	3.8954e-12	1.4076e-09	UGT73C5
AT4G32480	-1.1858	-2.2749	5.6783e-12	2.0241e-09	AT4G32480
AT5G57780	-1.0368	-2.0516	5.7849e-12	2.0346e-09	AT5G57780
AT5G64620	-0.9447	-1.9247	7.021e-12	2.4368e-09	C/VIF2
AT3G15630	-0.9128	-1.8827	1.5616e-11	5.2808e-09	AT3G15630
AT5G41080	-1.155	-2.2269	1.7582e-11	5.8707e-09	GDPD2
AT1G79410	-0.6954	-1.6194	2.0504e-11	6.6773e-09	OCT5
AT2G46650	-0.8423	-1.793	2.6453e-11	8.5094e-09	CYTB5-C
AT4G34950	-0.91	-1.8791	2.7477e-11	8.7324e-09	AT4G34950
AT4G04040	-0.6083	-1.5244	3.7361e-11	1.1732e-08	PFP-BETA2
AT3G15450	-1.1233	-2.1784	3.8742e-11	1.2023e-08	AT3G15450
AT3G21690	-0.712	-1.6381	4.2367e-11	1.2846e-08	AT3G21690
AT1G16390	-1.1929	-2.2861	4.4164e-11	1.3238e-08	OCT3
AT4G35750	-0.9471	-1.928	5.3466e-11	1.5846e-08	AT4G35750
AT3G14210	-0.6163	-1.533	5.7293e-11	1.6792e-08	ESM1
AT1G71030	-1.1638	-2.2404	6.492e-11	1.8818e-08	ATMYBL2
AT2G41940	-0.9462	-1.9267	6.6034e-11	1.8933e-08	ZFP8
AT3G48310	-0.6054	-1.5214	7.6358e-11	2.1658e-08	CYP71A22
AT4G15540	-0.8257	-1.7724	1.0101e-10	2.8047e-08	AT4G15540
AT4G24230	-0.9828	-1.9763	1.0009e-10	2.8047e-08	ACBP3
AT3G58990	-0.9893	-1.9852	1.0618e-10	2.9174e-08	IPMI1
AT3G44880	-0.6791	-1.6012	1.0771e-10	2.9291e-08	PAO
AT4G24350	-0.9772	-1.9686	1.2064e-10	3.2471e-08	AT4G24350
AT4G37310	-0.6981	-1.6224	1.5674e-10	4.1344e-08	CYP81H1
AT2G30520	-0.9863	-1.9811	2.2813e-10	5.8995e-08	RPT2
AT5G07100	-0.8285	-1.7758	2.4298e-10	6.2227e-08	WRKY26
AT1G54740	-0.801	-1.7423	2.5854e-10	6.5575e-08	AT1G54740
AT3G55240	-0.9272	-1.9015	2.7663e-10	6.9402e-08	AT3G55240
AT2G22330	-0.7279	-1.6562	3.4893e-10	8.5179e-08	CYP79B3
AT1G02820	-1.0731	-2.104	3.5198e-10	8.5179e-08	AT1G02820
AT3G26280	-0.7492	-1.6808	3.6994e-10	8.8712e-08	CYP71B4
AT2G05380	-0.7736	-1.7095	4.2729e-10	1.0154e-07	GRP3S
AT5G44020	-0.8544	-1.8081	4.5316e-10	1.0673e-07	AT5G44020
AT1G77760	-0.8702	-1.8279	4.709e-10	1.0993e-07	NIA1
AT3G07350	-1.1096	-2.1579	4.7562e-10	1.1005e-07	AT3G07350
AT3G30775	-0.9802	-1.9727	5.1949e-10	1.1813e-07	POX1
AT1G17710	-1.1248	-2.1807	5.1749e-10	1.1813e-07	AT1G17710
AT1G74100	-0.924	-1.8973	5.364e-10	1.2093e-07	SOT16
AT1G65860	-1.115	-2.166	5.9822e-10	1.326e-07	FMOGS-OX1
AT2G14750	-0.9656	-1.9528	6.5251e-10	1.4343e-07	APK1
AT1G53490	-0.929	-1.904	7.5651e-10	1.6492e-07	HEI10
AT3G62820	-0.6668	-1.5876	8.058e-10	1.7422e-07	AT3G62820
AT3G26510	-1.0496	-2.0699	9.5593e-10	2.0335e-07	AT3G26510
AT5G65730	-1.0862	-2.1231	1.0365e-09	2.1872e-07	XTH6
AT5G57630	-0.6874	-1.6104	1.0984e-09	2.295e-07	CIPK21
AT1G23870	-0.7446	-1.6755	1.1137e-09	2.295e-07	TPS9
AT3G50480	-0.7704	-1.7058	1.1085e-09	2.295e-07	HR4
AT2G31790	-0.7402	-1.6704	1.2231e-09	2.501e-07	UGT74C1
AT5G14780	-0.7402	-1.6704	1.2331e-09	2.502e-07	FDH1
AT2G22990	-0.6156	-1.5322	1.3204e-09	2.6587e-07	SCPL8
AT1G27290	-0.7169	-1.6436	1.3803e-09	2.7584e-07	AT1G27290
AT1G25440	-0.8775	-1.8372	1.4104e-09	2.7973e-07	COL16
AT2G26660	-0.7201	-1.6473	1.5012e-09	2.9552e-07	SPX2
AT5G22390	-0.7819	-1.7194	1.5512e-09	3.031e-07	AT5G22390
AT1G15260	-0.8885	-1.8513	1.779e-09	3.4505e-07	AT1G15260
AT3G26170	-1.035	-2.0492	1.9306e-09	3.7171e-07	CYP71B19
AT2G25080	-0.5921	-1.5075	2.1889e-09	4.184e-07	GPX1
AT2G19800	-0.9106	-1.8798	2.2437e-09	4.2579e-07	MIOX2
AT1G33811	-0.7703	-1.7056	2.3304e-09	4.3597e-07	AT1G33811
AT2G34210	-1.0102	-2.0143	2.4218e-09	4.4988e-07	AT2G34210
AT4G15530	-0.7261	-1.6541	2.477e-09	4.5691e-07	PPDK
AT3G59930	-1.0692	-2.0983	2.7014e-09	4.9144e-07	AT3G59930
AT4G04840	-1.0483	-2.0681	2.7394e-09	4.9492e-07	MSRB6
AT3G54600	-0.7661	-1.7006	3.0711e-09	5.5108e-07	DJ1F
AT1G62380	-0.6118	-1.5282	3.1102e-09	5.5433e-07	ACO2
AT1G52100	-0.8392	-1.789	3.2324e-09	5.7225e-07	AT1G52100
AT2G46220	-0.6212	-1.5382	3.379e-09	5.8639e-07	AT2G46220
AT5G02480	-0.6456	-1.5644	3.3644e-09	5.8639e-07	AT5G02480
AT4G38470	-0.7815	-1.7189	3.602e-09	6.2101e-07	AT4G38470
AT1G15100	-0.6742	-1.5957	3.7144e-09	6.3622e-07	RHA2A
AT5G07460	-0.8677	-1.8247	3.7887e-09	6.4158e-07	MRSA2
AT4G37610	-0.8947	-1.8592	3.7943e-09	6.4158e-07	BT5
AT3G51600	-0.6923	-1.6159	4.0065e-09	6.6818e-07	LTP5
AT5G56550	-1.0004	-2.0006	4.0174e-09	6.6818e-07	OXS3
AT1G68740	-0.6326	-1.5503	4.3608e-09	7.1894e-07	PHO1-H1
AT4G16680	-0.6366	-1.5547	5.112e-09	8.3237e-07	AT4G16680
AT5G15410	-0.8769	-1.8364	5.684e-09	8.978e-07	CNGC2
AT2G06850	-0.659	-1.579	5.8183e-09	9.1354e-07	XTH4
AT3G04110	-0.6751	-1.5967	7.0478e-09	1.0936e-06	GLR1.1
AT4G16880	-0.898	-1.8635	7.8303e-09	1.1939e-06	AT4G16880
AT1G24100	-0.9108	-1.88	8.5668e-09	1.2913e-06	UGT74B1
AT3G42658	-1.0167	-2.0232	9.2033e-09	1.3794e-06	SADHU3-2
AT4G10120	-0.8717	-1.8298	9.4472e-09	1.4e-06	SPS4
AT5G27350	-0.6695	-1.5905	9.6423e-09	1.4209e-06	SFP1
AT4G21680	-0.9697	-1.9585	1.0443e-08	1.5304e-06	NPF7.2
AT3G28740	-1.0071	-2.0099	1.0825e-08	1.5775e-06	CYP81D11
AT5G47610	-0.8201	-1.7655	1.1153e-08	1.6076e-06	ATL79
AT4G19170	-0.9953	-1.9936	1.1575e-08	1.6528e-06	CCD4
AT1G18810	-0.8642	-1.8204	1.1939e-08	1.6931e-06	PKS3
AT1G64900	-0.7619	-1.6958	1.2514e-08	1.7653e-06	CYP89A2
AT1G17830	-0.7329	-1.662	1.3522e-08	1.8838e-06	AT1G17830
AT5G64570	-0.9411	-1.92	1.3439e-08	1.8838e-06	BXL4
AT5G53030	-0.8971	-1.8623	1.3838e-08	1.9111e-06	AT5G53030
AT1G75220	-0.6681	-1.589	1.3937e-08	1.9148e-06	AT1G75220
AT4G15760	-0.795	-1.735	1.5238e-08	2.0719e-06	MO1
AT1G78230	-0.8072	-1.7498	1.6496e-08	2.2314e-06	AT1G78230
AT1G13990	-0.6142	-1.5307	1.6971e-08	2.284e-06	AT1G13990
AT2G02950	-0.9039	-1.8711	1.8129e-08	2.4274e-06	PKS1
AT3G16770	-0.8264	-1.7732	1.8979e-08	2.5285e-06	RAP2-3
AT2G11810	-0.9914	-1.9881	1.9802e-08	2.6248e-06	MGD3
AT3G50750	-0.7803	-1.7175	2.1078e-08	2.7661e-06	BEH1
AT1G11820	-0.597	-1.5125	2.264e-08	2.9564e-06	AT1G11820
AT1G09240	-1.0109	-2.0151	2.3321e-08	3.0304e-06	NAS3
AT5G08370	-0.5887	-1.5039	2.3551e-08	3.0452e-06	AGAL2
AT5G23730	-0.7403	-1.6705	2.3974e-08	3.0754e-06	RUP2
AT5G54630	-0.8518	-1.8047	2.4018e-08	3.0754e-06	AT5G54630
AT2G32540	-0.8379	-1.7875	2.6423e-08	3.3349e-06	CSLB4
AT3G13110	-0.8295	-1.777	2.932e-08	3.631e-06	SAT3
AT3G59300	-0.633	-1.5508	2.9245e-08	3.631e-06	AT3G59300
AT5G18630	-0.7603	-1.6938	3.039e-08	3.7285e-06	AT5G18630
AT3G11670	-0.7274	-1.6557	3.202e-08	3.8744e-06	DGD1
AT3G16520	-0.6701	-1.5912	3.2689e-08	3.935e-06	UGT88A1
AT1G18590	-0.8279	-1.7751	3.3305e-08	3.9752e-06	SOT17
AT5G48490	-0.9082	-1.8767	3.3763e-08	3.9965e-06	AT5G48490
AT1G12240	-0.8302	-1.7779	3.4927e-08	4.113e-06	BFRUCT4
AT1G68520	-0.9292	-1.9043	3.7171e-08	4.3578e-06	COL6
AT5G41761	-0.9035	-1.8706	3.8773e-08	4.5254e-06	AT5G41761
AT1G21060	-0.7479	-1.6794	3.9803e-08	4.6252e-06	AT1G21060
AT1G80440	-0.9765	-1.9676	4.0794e-08	4.7196e-06	AT1G80440
AT4G15690	-0.8737	-1.8324	4.3831e-08	5.0268e-06	GRXS5
AT5G52250	-0.7323	-1.6613	5.7371e-08	6.4673e-06	RUP1
AT1G54010	-0.73	-1.6586	6.2277e-08	6.9023e-06	GLL23
AT5G19230	-0.7798	-1.7169	6.2195e-08	6.9023e-06	AT5G19230
AT5G03120	-0.8575	-1.8119	6.5378e-08	7.2156e-06	AT5G03120
AT2G03980	-0.7297	-1.6583	6.9822e-08	7.6422e-06	AT2G03980
AT1G24148	-0.7283	-1.6567	8.0315e-08	8.5425e-06	AT1G24148
AT2G19650	-0.6426	-1.5611	8.2832e-08	8.7398e-06	AT2G19650
AT2G29420	-0.5872	-1.5023	8.2669e-08	8.7398e-06	GSTU7
AT4G34350	-0.6441	-1.5628	1.0204e-07	1.0638e-05	ISPH
AT3G15510	-0.9214	-1.8939	1.0303e-07	1.07e-05	ATNAC2
AT1G65870	-0.9438	-1.9237	1.1418e-07	1.1765e-05	DIR21
AT1G24260	-0.948	-1.9292	1.1679e-07	1.1987e-05	SEP3
AT5G44130	-0.853	-1.8062	1.213e-07	1.238e-05	FLA13
AT5G49740	-0.829	-1.7764	1.2259e-07	1.239e-05	FRO7
AT1G62560	-0.8649	-1.8212	1.3277e-07	1.3316e-05	FMOGS-OX3
AT5G05730	-0.7419	-1.6724	1.3563e-07	1.3551e-05	ASA1
AT1G68110	-0.8292	-1.7767	1.6664e-07	1.6402e-05	AT1G68110
AT5G37260	-0.7	-1.6245	1.7451e-07	1.7112e-05	RVE2
AT2G38940	-0.7405	-1.6707	1.7662e-07	1.7255e-05	PHT1-4
AT4G24040	-0.7597	-1.6932	1.8112e-07	1.7629e-05	TRE1
AT3G05630	-0.9124	-1.8822	1.9431e-07	1.8706e-05	PLDP2
AT4G12290	-0.6189	-1.5357	2.1565e-07	2.0338e-05	AT4G12290
AT2G41250	-0.8355	-1.7845	2.213e-07	2.07e-05	AT2G41250
AT5G63980	-0.625	-1.5422	2.4515e-07	2.285e-05	SAL1
AT5G13770	-0.6415	-1.5599	2.4652e-07	2.2896e-05	AT5G13770
AT4G15670	-0.8805	-1.841	2.804e-07	2.5593e-05	GRXS7
AT3G22740	-0.9266	-1.9008	2.9184e-07	2.6454e-05	HMT3
AT3G10420	-0.7733	-1.7091	3.1381e-07	2.8251e-05	SPD1
AT1G55960	-0.8588	-1.8136	3.2247e-07	2.8737e-05	AT1G55960
AT1G60140	-0.6187	-1.5355	3.2802e-07	2.9035e-05	TPS10
AT5G64572	-0.7566	-1.6895	3.3089e-07	2.9191e-05	AT5G64572
AT3G06750	-0.5895	-1.5047	3.401e-07	2.9805e-05	AT3G06750
AT4G21470	-0.6298	-1.5474	3.4612e-07	3.0232e-05	FHY
AT2G16280	-0.664	-1.5845	4.5513e-07	3.8598e-05	KCS9
AT4G01680	-0.7539	-1.6864	4.5422e-07	3.8598e-05	MYB55
AT1G58180	-0.6963	-1.6204	4.746e-07	3.9869e-05	BCA6
AT5G40890	-0.7051	-1.6303	5.0656e-07	4.2285e-05	CLC-A
AT3G03790	-0.7683	-1.7033	5.1368e-07	4.2476e-05	AT3G03790
AT1G24800	-0.9033	-1.8703	5.1331e-07	4.2476e-05	AT1G24800
AT1G74290	-0.8982	-1.8637	6.1921e-07	5.0568e-05	AT1G74290
AT5G18670	-0.7378	-1.6676	6.2434e-07	5.083e-05	BAM9
AT1G74090	-0.6919	-1.6155	6.3997e-07	5.1942e-05	SOT18
AT1G23110	-0.8803	-1.8407	6.4467e-07	5.2163e-05	AT1G23110
AT4G24890	-0.8966	-1.8616	6.6518e-07	5.3658e-05	PAP24
AT4G15700	-0.8366	-1.7859	6.7786e-07	5.4348e-05	GRXS3
AT3G59940	-0.5882	-1.5033	7.7315e-07	6.0878e-05	SKIP20
AT1G16410	-0.8647	-1.821	8.2891e-07	6.4498e-05	CYP79F1
AT1G70290	-0.6155	-1.5321	8.4512e-07	6.5374e-05	TPS8
AT3G52060	-0.6501	-1.5693	8.9702e-07	6.9186e-05	AT3G52060
AT3G51860	-0.6744	-1.5959	9.3674e-07	7.2039e-05	CAX3
AT2G39920	-0.773	-1.7088	9.8384e-07	7.5441e-05	AT2G39920
AT3G59400	-0.6651	-1.5857	1.0622e-06	8.0745e-05	GUN4
AT5G16370	-0.7736	-1.7095	1.0953e-06	8.2744e-05	AAE5
AT1G25400	-0.6975	-1.6217	1.1549e-06	8.6055e-05	AT1G25400
AT1G21460	-0.8338	-1.7823	1.1602e-06	8.6205e-05	SWEET1
AT3G28540	-0.7201	-1.6473	1.2176e-06	8.9714e-05	AT3G28540
AT1G75960	-0.7631	-1.6971	1.2482e-06	9.1712e-05	AAE8
AT4G12320	-0.6411	-1.5596	1.2568e-06	9.1748e-05	CYP706A6
AT5G45430	-0.6521	-1.5714	1.2542e-06	9.1748e-05	AT5G45430
AT3G26200	-0.8729	-1.8314	1.3139e-06	9.4955e-05	CYP71B22
AT3G48740	-0.6048	-1.5208	1.6358e-06	0.0001	SWEET11
AT3G45730	-0.6426	-1.5611	1.6893e-06	0.0001	AT3G45730
AT1G32520	-0.6547	-1.5743	2.1864e-06	0.0001	AT1G32520
AT4G22200	-0.679	-1.601	1.882e-06	0.0001	AKT2
AT4G36040	-0.7293	-1.6579	1.8138e-06	0.0001	ATJ11
AT1G67070	-0.746	-1.6772	1.8333e-06	0.0001	PMI2
AT2G34490	-0.8196	-1.765	1.5818e-06	0.0001	CYP710A2
AT2G38750	-0.851	-1.8037	1.7339e-06	0.0001	ANN4
AT1G67600	-0.8718	-1.83	1.4649e-06	0.0001	AT1G67600
AT5G45428	-0.6679	-1.5887	2.0051e-06	0.0001	CPuORF24
AT1G21400	-0.6361	-1.5541	3.0846e-06	0.0002	F24J8.4
AT1G11260	-0.6493	-1.5684	3.8174e-06	0.0002	STP1
AT3G52720	-0.6574	-1.5773	3.1143e-06	0.0002	ACA1
AT4G38420	-0.6853	-1.608	3.5401e-06	0.0002	sks9
AT3G23550	-0.7098	-1.6356	2.909e-06	0.0002	LAL5
AT5G16190	-0.7255	-1.6535	3.1749e-06	0.0002	CSLA11
AT1G32780	-0.7569	-1.6899	3.9539e-06	0.0002	AT1G32780
AT2G21210	-0.8068	-1.7493	3.9959e-06	0.0002	AT2G21210
AT3G50560	-0.807	-1.7495	3.3986e-06	0.0002	AT3G50560
AT4G26260	-0.8354	-1.7844	3.8827e-06	0.0002	MIOX4
AT1G23390	-0.8373	-1.7867	3.2331e-06	0.0002	AT1G23390
AT4G19380	-0.8424	-1.793	2.9273e-06	0.0002	FAO4A
AT4G02050	-0.7272	-1.6554	2.4768e-06	0.0002	STP7
AT5G41050	-0.6098	-1.5261	4.1267e-06	0.0003	AT5G41050
AT4G03960	-0.633	-1.5508	6.0782e-06	0.0003	AT4G03960
AT4G21070	-0.6333	-1.5511	5.5235e-06	0.0003	BRCA1
AT4G12390	-0.6455	-1.5643	4.1523e-06	0.0003	PME1
AT1G01430	-0.6934	-1.617	4.1122e-06	0.0003	TBL25
AT1G28670	-0.7221	-1.6495	5.0206e-06	0.0003	ARAB-1
AT4G26850	-0.7741	-1.7101	4.5683e-06	0.0003	VTC2
AT2G45130	-0.7834	-1.7211	5.6458e-06	0.0003	SPX3
AT5G61440	-0.7997	-1.7408	5.5259e-06	0.0003	ACHT5
AT3G48360	-0.8014	-1.7428	4.8755e-06	0.0003	BT2
AT3G09450	-0.8279	-1.7752	4.315e-06	0.0003	AT3G09450
AT4G14680	-0.6246	-1.5418	7.0593e-06	0.0004	APS3
AT1G13260	-0.6451	-1.5638	7.1311e-06	0.0004	RAV1
AT4G15430	-0.6466	-1.5655	6.7355e-06	0.0004	AT4G15430
AT4G38690	-0.6529	-1.5723	8.2579e-06	0.0004	AT4G38690
AT3G14770	-0.6542	-1.5737	6.4213e-06	0.0004	SWEET2
AT5G07690	-0.7109	-1.6368	7.7419e-06	0.0004	MYB29
AT3G04070	-0.7602	-1.6938	7.0777e-06	0.0004	anac047
AT5G17030	-0.8051	-1.7472	7.0381e-06	0.0004	UGT78D3
AT1G79770	-0.8053	-1.7475	7.3597e-06	0.0004	AT1G79770
AT2G41120	-0.5902	-1.5055	8.3102e-06	0.0004	AT2G41120
AT1G80920	-0.6497	-1.5688	7.2522e-06	0.0004	ATJ8
AT5G56860	-0.586	-1.5011	8.6483e-06	0.0005	GATA21
AT1G24580	-0.6263	-1.5436	9.7106e-06	0.0005	AT1G24580
AT5G67420	-0.6418	-1.5603	1.0238e-05	0.0005	LBD37
AT2G32530	-0.679	-1.601	1.0427e-05	0.0005	CSLB3
AT4G36670	-0.6911	-1.6146	8.6951e-06	0.0005	PLT6
AT1G14280	-0.7212	-1.6486	9.4461e-06	0.0005	PKS2
AT1G53870	-0.7769	-1.7135	1.0719e-05	0.0005	AT1G53870
AT5G50790	-0.7839	-1.7218	1.0357e-05	0.0005	SWEET10
AT5G35525	-0.793	-1.7327	1.0633e-05	0.0005	PCR3
AT4G03510	-0.6691	-1.59	9.7915e-06	0.0005	RMA1
AT1G75100	-0.5914	-1.5067	1.3384e-05	0.0006	JAC1
AT2G23840	-0.609	-1.5252	1.1701e-05	0.0006	AT2G23840
AT5G48485	-0.6289	-1.5464	1.2658e-05	0.0006	DIR1
AT1G01180	-0.6603	-1.5805	1.2008e-05	0.0006	AT1G01180
AT4G15680	-0.6805	-1.6027	1.1967e-05	0.0006	GRXS4
AT4G17245	-0.707	-1.6323	1.278e-05	0.0006	AT4G17245
AT4G12470	-0.7417	-1.6722	1.1695e-05	0.0006	AZI1
AT1G43800	-0.7482	-1.6796	1.2724e-05	0.0006	S-ACP-DES6
AT2G22770	-0.749	-1.6806	1.2855e-05	0.0006	NAI1
AT1G72890	-0.7493	-1.681	1.188e-05	0.0006	AT1G72890
AT2G17880	-0.7781	-1.7148	1.2899e-05	0.0006	AT2G17880
AT1G49200	-0.7898	-1.7288	1.1797e-05	0.0006	ATL75
AT3G50840	-0.6716	-1.5929	1.2592e-05	0.0006	AT3G50840
AT2G30600	-0.6877	-1.6107	1.2262e-05	0.0006	AT2G30600
AT1G22500	-0.7031	-1.628	1.2183e-05	0.0006	ATL15
AT5G23350	-0.7623	-1.6962	1.2561e-05	0.0006	AT5G23350
AT2G16380	-0.5878	-1.5029	1.4047e-05	0.0007	SFH7
AT3G47750	-0.597	-1.5126	1.4126e-05	0.0007	ATATH3
AT2G46450	-0.626	-1.5433	1.4727e-05	0.0007	CNGC12
AT2G15890	-0.683	-1.6054	1.5493e-05	0.0007	MEE14
AT3G23410	-0.5942	-1.5096	1.7193e-05	0.0008	FAO3
AT1G68440	-0.6286	-1.5461	1.8677e-05	0.0008	AT1G68440
AT1G03440	-0.6591	-1.5791	1.6874e-05	0.0008	AT1G03440
AT1G69370	-0.6939	-1.6176	1.6711e-05	0.0008	CM3
AT3G61060	-0.7499	-1.6817	1.7803e-05	0.0008	PP2A13
AT1G13100	-0.6183	-1.5351	2.0004e-05	0.0009	CYP71B29
AT1G62290	-0.6506	-1.5698	2.0552e-05	0.0009	APA2
AT1G15580	-0.7049	-1.63	2.0674e-05	0.0009	IAA5
AT5G38780	-0.71	-1.6359	2.0007e-05	0.0009	AT5G38780
AT1G08310	-0.7554	-1.6881	2.0522e-05	0.0009	AT1G08310
AT3G10150	-0.7603	-1.6939	2.0324e-05	0.0009	PAP16
AT5G17860	-0.6125	-1.5289	2.4203e-05	0.001	CCX1
AT3G21010	-0.758	-1.6912	2.4618e-05	0.001	AT3G21010
AT4G38860	-0.7626	-1.6966	2.4019e-05	0.001	AT4G38860
Up-regulated genes iaa5,6,19 vs Col-0 during stress (FDR < 0.001
GeneID	Genotype => iaa5619 vs Col_0.Estimate	Genotype => iaa5619 vs Col_0.FoldChange	Genotype => iaa5619 vs Col_0.RawPvalue	Genotype => iaa5619 vs Col_0.FDR_BH	GeneName
AT4G08093	1.7298	3.3168	2.905e-24	1.5325e-20	AT4G08093
AT4G31940	1.7008	3.2508	2.1264e-21	8.0127e-18	CYP82C4
AT3G03341	1.2225	2.3335	6.3509e-16	8.8171e-13	AT3G03341
AT1G11080	1.0681	2.0967	1.9972e-15	2.6341e-12	SCPL31
AT3G62270	0.803	1.7447	3.9126e-15	4.5371e-12	BOR2
AT1G07430	1.0524	2.074	1.5734e-14	1.2969e-11	AIP1
AT5G56080	1.3521	2.5528	2.7573e-14	2.0204e-11	NAS2
AT2G28780	1.0299	2.0418	4.6917e-14	3.0185e-11	AT2G28780
AT1G20030	0.9097	1.8787	4.8733e-14	3.0607e-11	AT1G20030
AT2G39800	0.9305	1.9059	8.3165e-14	4.9858e-11	P5CSA
AT1G01580	1.3174	2.4922	9.2568e-14	5.3082e-11	FRO2
AT3G02550	1.1501	2.2193	1.8545e-13	9.4071e-11	LBD41
AT3G27150	1.1158	2.1671	3.413e-13	1.6019e-10	AT3G27150
AT1G30510	0.7679	1.7028	5.3085e-13	2.3734e-10	RFNR2
AT1G49860	1.0054	2.0075	1.0562e-12	4.2212e-10	GSTF14
AT3G12900	1.2446	2.3696	2.7477e-12	1.0208e-09	AT3G12900
AT5G02780	1.1309	2.1899	1.3974e-11	4.7872e-09	GSTL1
AT1G69880	1.0113	2.0157	1.7878e-11	5.895e-09	TRX8
AT3G43190	0.915	1.8856	4.0924e-11	1.2552e-08	SUS4
AT3G13784	1.0575	2.0813	1.3941e-10	3.7146e-08	AtcwINV5
AT2G39510	0.8018	1.7432	2.1136e-10	5.5201e-08	AT2G39510
AT3G63060	0.7347	1.6641	2.7889e-10	6.9402e-08	EDL3
AT4G17350	0.8961	1.8611	2.9929e-10	7.3782e-08	AT4G17350
AT3G01260	0.8552	1.809	5.8644e-10	1.3109e-07	AT3G01260
AT5G14650	0.9594	1.9445	8.8739e-10	1.9031e-07	AT5G14650
AT2G41190	0.7563	1.6892	2.2632e-09	4.2642e-07	AT2G41190
AT3G62040	0.7693	1.7044	3.2626e-09	5.7373e-07	AT3G62040
AT5G66460	0.6575	1.5774	4.4392e-09	7.2732e-07	MAN7
AT5G15120	0.9821	1.9753	5.2798e-09	8.4407e-07	PCO1
AT2G18980	0.9526	1.9353	5.2729e-09	8.4407e-07	PER16
AT4G02290	0.6307	1.5484	5.6138e-09	8.9205e-07	AtGH9B13
AT5G66400	0.9933	1.9907	6.3245e-09	9.8715e-07	RAB18
AT3G28510	1.0331	2.0464	7.1601e-09	1.1045e-06	AT3G28510
AT1G51830	0.7281	1.6564	7.2575e-09	1.113e-06	AT1G51830
AT1G52040	1.0259	2.0362	1.4468e-08	1.9774e-06	MBP1
AT3G46270	1.0055	2.0076	2.6698e-08	3.3535e-06	AT3G46270
AT1G02205	0.8763	1.8357	2.952e-08	3.6387e-06	CER1
AT2G26150	0.8859	1.8479	3.0838e-08	3.7659e-06	HSFA2
AT2G43570	0.9237	1.897	3.3786e-08	3.9965e-06	CHI
AT3G58810	0.9031	1.8701	4.6407e-08	5.2992e-06	MTPA2
AT1G60190	0.6567	1.5765	5.3047e-08	6.0055e-06	PUB19
AT1G32450	0.7334	1.6625	5.7655e-08	6.4716e-06	NPF7.3
AT4G24310	0.9726	1.9623	6.5778e-08	7.2295e-06	AT4G24310
AT5G01520	0.7678	1.7027	7.5435e-08	8.1551e-06	AT5G01520
AT1G47600	0.9195	1.8914	7.7617e-08	8.3227e-06	TGG4
AT4G08570	0.9695	1.9581	7.871e-08	8.4057e-06	AT4G08570
AT1G01240	0.6685	1.5894	1.0132e-07	1.0605e-05	AT1G01240
AT3G04620	0.9161	1.887	1.0972e-07	1.135e-05	AT3G04620
AT5G57050	0.7404	1.6707	1.2233e-07	1.239e-05	ABI2
AT2G40130	0.7644	1.6986	1.2698e-07	1.2784e-05	AT2G40130
AT5G41610	0.6186	1.5354	2.0461e-07	1.9484e-05	CHX18
AT1G01360	0.6848	1.6075	2.1008e-07	1.9933e-05	PYL9
AT1G14080	0.8573	1.8116	2.1588e-07	2.0338e-05	FUT6
AT5G15500	0.9326	1.9087	2.5848e-07	2.3757e-05	AT5G15500
AT1G78990	0.7465	1.6777	3.1263e-07	2.8242e-05	AT1G78990
AT5G63350	0.902	1.8687	3.184e-07	2.8567e-05	AT5G63350
AT4G22990	0.7189	1.6459	3.2565e-07	2.8922e-05	AT4G22990
AT4G23060	0.6805	1.6027	3.394e-07	2.9805e-05	IQD22
AT1G49570	0.8946	1.8591	3.9308e-07	3.3885e-05	PER10
AT3G05650	0.842	1.7925	4.5654e-07	3.8598e-05	AtRLP32
AT1G68880	0.7838	1.7217	5.2854e-07	4.3446e-05	AtbZIP
AT1G44970	0.7073	1.6328	5.287e-07	4.3446e-05	PER9
AT2G36270	0.7808	1.718	6.1415e-07	5.0311e-05	ABI5
AT3G61270	0.7195	1.6466	6.8263e-07	5.44e-05	AT3G61270
AT4G35560	0.7296	1.6581	7.6543e-07	6.0451e-05	AT4G35560
AT4G01970	0.8342	1.7829	7.8427e-07	6.1387e-05	RFS4
AT1G19960	0.7848	1.7229	8.2527e-07	6.4405e-05	AT1G19960
AT2G18370	0.7368	1.6665	1.0449e-06	7.9659e-05	LTP8
AT2G47780	0.8182	1.7632	1.0872e-06	8.241e-05	AT2G47780
AT5G54165	0.8639	1.82	1.1123e-06	8.3593e-05	AT5G54165
AT1G06080	0.7368	1.6665	1.1364e-06	8.5156e-05	ADS1
AT2G33380	0.841	1.7913	1.2996e-06	9.4439e-05	PXG3
AT5G05220	0.8333	1.7817	1.3329e-06	9.6065e-05	AT5G05220
AT4G12520	0.8216	1.7674	1.6314e-06	0.0001	AT4G12520
AT2G40750	0.7568	1.6897	1.4007e-06	0.0001	WRKY54
AT2G21130	0.6364	1.5545	1.5462e-06	0.0001	CYP19-2
AT4G21930	0.8312	1.7792	1.8087e-06	0.0001	AT4G21930
AT3G14360	0.6279	1.5453	2.1638e-06	0.0001	AT3G14360
AT2G17036	0.7962	1.7365	3.3093e-06	0.0002	AT2G17036
AT3G04570	0.7121	1.6381	3.4876e-06	0.0002	AHL19
ATCG00490	0.6219	1.5389	3.985e-06	0.0002	RBCL
AT5G47060	0.5907	1.506	3.603e-06	0.0002	AT5G47060
AT3G22100	0.7904	1.7296	5.0032e-06	0.0003	BHLH117
AT2G25810	0.6979	1.6221	6.1488e-06	0.0003	TIP4-1
AT1G77330	0.6336	1.5514	4.8661e-06	0.0003	AT1G77330
AT1G56320	0.7337	1.6629	4.8606e-06	0.0003	AT1G56320
AT5G47640	0.6885	1.6116	5.5808e-06	0.0003	NFYB2
AT5G01870	0.7845	1.7225	6.2755e-06	0.0004	LTP10
AT3G04630	0.6381	1.5563	8.1811e-06	0.0004	WDL1
AT5G47635	0.8068	1.7493	6.2549e-06	0.0004	AT5G47635
AT5G53320	0.6092	1.5255	7.2908e-06	0.0004	AT5G53320
AT2G37700	0.7979	1.7386	1.0395e-05	0.0005	AT2G37700
AT5G44420	0.7801	1.7172	8.701e-06	0.0005	PDF1.2A
AT2G41070	0.6322	1.55	1.0576e-05	0.0005	DPBF4
AT2G39530	0.7787	1.7156	1.2037e-05	0.0006	AT2G39530
AT4G31910	0.7453	1.6763	1.1844e-05	0.0006	AT4G31910
AT4G31320	0.7146	1.641	1.2409e-05	0.0006	AT4G31320
AT3G63430	0.594	1.5095	1.3291e-05	0.0006	AT3G63430
AT3G62280	0.7282	1.6566	1.5682e-05	0.0007	AT3G62280
AT1G08430	0.7231	1.6508	1.5801e-05	0.0007	ALMT1
AT3G05640	0.7147	1.6411	1.6045e-05	0.0007	AT3G05640
AT2G37180	0.6938	1.6176	1.4779e-05	0.0007	PIP2-3
AT2G19810	0.6416	1.5601	1.5513e-05	0.0007	AT2G19810
AT3G11410	0.6123	1.5286	1.6268e-05	0.0007	PP2CA
AT3G62090	0.5964	1.5119	1.5931e-05	0.0007	PIF6
AT5G57090	0.7228	1.6503	1.6873e-05	0.0008	PIN2
AT5G58160	0.613	1.5294	1.8924e-05	0.0008	AT5G58160
AT3G58550	0.726	1.6541	1.8977e-05	0.0008	AT3G58550
AT5G10580	0.6768	1.5986	1.6946e-05	0.0008	AT5G10580
AT5G05840	0.7716	1.7071	1.9377e-05	0.0009	AT5G05840
AT3G06160	0.75	1.6818	2.0427e-05	0.0009	REM21
AT3G49860	0.6658	1.5864	1.9581e-05	0.0009	ATARLA1B
AT1G31880	0.5875	1.5027	2.3403e-05	0.001	BRX
AT1G13590	0.7624	1.6963	2.4899e-05	0.0011	PSK1
AT4G22810	0.7449	1.6758	2.7463e-05	0.0011	AHL24
AT2G47770	0.7379	1.6677	2.7958e-05	0.0011	TSPO
AT3G16440	0.7183	1.6452	2.5447e-05	0.0011	JAL32
AT2G02120	0.6832	1.6057	2.5979e-05	0.0011	PDF2.1
AT4G38400	0.5889	1.5041	2.728e-05	0.0011	EXLA2
AT1G01570	0.6648	1.5854	2.9874e-05	0.0012	AT1G01570
AT3G45160	0.6138	1.5302	3.0261e-05	0.0012	AT3G45160
AT2G18150	0.5901	1.5053	2.9867e-05	0.0012	PER15
AT5G63660	0.736	1.6656	3.8964e-05	0.0015	PDF2.5
AT1G53270	0.665	1.5856	3.8407e-05	0.0015	ABCG10
AT1G53170	0.6604	1.5806	4.0014e-05	0.0015	ERF8
AT3G21330	0.732	1.6609	4.2343e-05	0.0016	BHLH87
AT1G50060	0.7289	1.6574	4.3461e-05	0.0016	AT1G50060
AT5G60530	0.7365	1.6662	4.5044e-05	0.0017	AT5G60530
AT3G07970	0.7242	1.652	4.4139e-05	0.0017	QRT2
AT3G53160	0.6217	1.5387	4.7373e-05	0.0017	UGT73C7
AT5G53710	0.7219	1.6494	4.8513e-05	0.0018	AT5G53710
AT1G56600	0.709	1.6347	4.9993e-05	0.0018	GOLS2
AT3G56275	0.7291	1.6576	5.471e-05	0.002	AT3G56275
AT5G45070	0.7217	1.6492	5.624e-05	0.002	PP2A8
AT2G35950	0.713	1.6393	5.7533e-05	0.002	EDA12
AT5G07475	0.6263	1.5436	5.6555e-05	0.002	AT5G07475
AT5G10210	0.6812	1.6034	5.6463e-05	0.002	AT5G10210
AT1G02180	0.6074	1.5235	5.6817e-05	0.002	AT1G02180
AT3G21890	0.6452	1.564	5.8773e-05	0.0021	AT3G21890
AT3G27250	0.7242	1.652	6.3013e-05	0.0022	AT3G27250
AT5G54370	0.7209	1.6482	6.7963e-05	0.0023	AT5G54370
AT4G10510	0.7166	1.6433	6.932e-05	0.0024	AT4G10510
AT2G42530	0.6902	1.6135	7.0962e-05	0.0024	COR15B
AT5G47920	0.6209	1.5378	7.1989e-05	0.0024	AT5G47920
AT5G15130	0.708	1.6336	7.5296e-05	0.0025	WRKY72
AT5G62340	0.6803	1.6025	7.3757e-05	0.0025	AT5G62340
AT1G61260	0.6659	1.5865	8.2309e-05	0.0027	AT1G61260
AT1G75060	0.6154	1.532	8.1386e-05	0.0027	AT1G75060
AT5G28370	0.711	1.6369	8.5755e-05	0.0028	AT5G28370
AT1G80240	0.6449	1.5637	9.0972e-05	0.0029	AT1G80240
AT1G01030	0.6287	1.5461	0.0001	0.0033	NGA3
AT1G66950	0.696	1.62	0.0001	0.0034	ABCG39
AT5G66280	0.647	1.5659	0.0001	0.0038	GMD1
AT5G02020	0.6814	1.6036	0.0001	0.0039	SIS
AT2G48080	0.5984	1.5141	0.0001	0.0039	AT2G48080
AT4G19690	0.6661	1.5868	0.0001	0.004	IRT1
AT4G25692	0.6214	1.5384	0.0002	0.0044	CPuORF13
AT5G45080	0.6833	1.6058	0.0002	0.0046	PP2A6
AT2G45430	0.6448	1.5635	0.0002	0.0046	AHL22
AT2G37210	0.6381	1.5563	0.0002	0.0046	LOG3
AT2G24720	0.6051	1.5211	0.0002	0.0046	GLR2.2
AT3G13020	0.594	1.5095	0.0002	0.0046	AT3G13020
AT3G23175	0.5987	1.5144	0.0002	0.0048	AT3G23175
AT5G13870	0.5881	1.5033	0.0002	0.0048	XTH5
AT5G60520	0.6725	1.5938	0.0002	0.0053	AT5G60520
AT4G39340	0.6664	1.5871	0.0002	0.0055	EC1.4
AT3G53235	0.6709	1.592	0.0002	0.0056	AT3G53235
AT1G72870	0.6645	1.585	0.0002	0.0057	AT1G72870
AT2G23630	0.6664	1.5871	0.0002	0.0059	sks16
AT1G68150	0.6281	1.5456	0.0002	0.0059	WRKY9
AT5G24080	0.6315	1.5492	0.0002	0.0062	AT5G24080
AT1G72360	0.6349	1.5528	0.0003	0.0064	ERF073
AT2G32620	0.637	1.5551	0.0003	0.0066	CSLB2
AT3G25190	0.6057	1.5217	0.0003	0.0068	AT3G25190
AT4G03540	0.6572	1.577	0.0003	0.0069	AT4G03540
AT5G57123	0.6543	1.5739	0.0003	0.007	AT5G57123
AT4G28140	0.6433	1.5619	0.0003	0.007	ERF054
AT1G67330	0.5928	1.5081	0.0003	0.0074	AT1G67330
AT2G28160	0.6438	1.5624	0.0003	0.0075	FIT
AT1G21340	0.6164	1.533	0.0003	0.0076	DOF1.2
AT5G13990	0.65	1.5692	0.0003	0.0078	ATEXO70C2
AT1G51470	0.6419	1.5604	0.0003	0.0079	TGG5
AT3G10040	0.5976	1.5132	0.0003	0.008	AT3G10040
AT2G20880	0.6384	1.5566	0.0004	0.0083	ERF053
AT5G50760	0.6264	1.5437	0.0004	0.0089	AT5G50760
AT5G17540	0.6404	1.5588	0.0004	0.0089	AT5G17540
AT1G62280	0.5963	1.5118	0.0004	0.0092	SLAH1
AT4G33467	0.6101	1.5264	0.0004	0.0095	AT4G33467
AT1G56680	0.637	1.5551	0.0004	0.0096	AT1G56680
AT3G15240	0.6289	1.5464	0.0004	0.0096	AT3G15240
AT3G61930	0.6224	1.5394	0.0004	0.0098	AT3G61930
AT1G10810	0.6104	1.5267	0.0005	0.0099	AT1G10810
AT1G07550	0.6244	1.5416	0.0005	0.01	AT1G07550
AT3G24300	0.5919	1.5073	0.0005	0.01	AMT1-3
AT4G21930	0.8312	1.7792	1.8087e-06	0.0001	AT4G21930
AT3G14360	0.6279	1.5453	2.1638e-06	0.0001	AT3G14360
AT2G17036	0.7962	1.7365	3.3093e-06	0.0002	AT2G17036
AT3G04570	0.7121	1.6381	3.4876e-06	0.0002	AHL19
ATCG00490	0.6219	1.5389	3.985e-06	0.0002	RBCL
AT5G47060	0.5907	1.506	3.603e-06	0.0002	AT5G47060
AT3G22100	0.7904	1.7296	5.0032e-06	0.0003	BHLH117
AT2G25810	0.6979	1.6221	6.1488e-06	0.0003	TIP4-1
AT1G77330	0.6336	1.5514	4.8661e-06	0.0003	AT1G77330
AT1G56320	0.7337	1.6629	4.8606e-06	0.0003	AT1G56320
AT5G47640	0.6885	1.6116	5.5808e-06	0.0003	NFYB2
AT5G01870	0.7845	1.7225	6.2755e-06	0.0004	LTP10
AT3G04630	0.6381	1.5563	8.1811e-06	0.0004	WDL1
AT5G47635	0.8068	1.7493	6.2549e-06	0.0004	AT5G47635
AT5G53320	0.6092	1.5255	7.2908e-06	0.0004	AT5G53320
AT2G37700	0.7979	1.7386	1.0395e-05	0.0005	AT2G37700
AT5G44420	0.7801	1.7172	8.701e-06	0.0005	PDF1.2A
AT2G41070	0.6322	1.55	1.0576e-05	0.0005	DPBF4
AT2G39530	0.7787	1.7156	1.2037e-05	0.0006	AT2G39530
AT4G31910	0.7453	1.6763	1.1844e-05	0.0006	AT4G31910
AT4G31320	0.7146	1.641	1.2409e-05	0.0006	AT4G31320
AT3G63430	0.594	1.5095	1.3291e-05	0.0006	AT3G63430
AT3G62280	0.7282	1.6566	1.5682e-05	0.0007	AT3G62280
AT1G08430	0.7231	1.6508	1.5801e-05	0.0007	ALMT1
AT3G05640	0.7147	1.6411	1.6045e-05	0.0007	AT3G05640
AT2G37180	0.6938	1.6176	1.4779e-05	0.0007	PIP2-3
AT2G19810	0.6416	1.5601	1.5513e-05	0.0007	AT2G19810
AT3G11410	0.6123	1.5286	1.6268e-05	0.0007	PP2CA
AT3G62090	0.5964	1.5119	1.5931e-05	0.0007	PIF6
AT5G57090	0.7228	1.6503	1.6873e-05	0.0008	PIN2
AT5G58160	0.613	1.5294	1.8924e-05	0.0008	AT5G58160
AT3G58550	0.726	1.6541	1.8977e-05	0.0008	AT3G58550
AT5G10580	0.6768	1.5986	1.6946e-05	0.0008	AT5G10580
AT5G05840	0.7716	1.7071	1.9377e-05	0.0009	AT5G05840
AT3G06160	0.75	1.6818	2.0427e-05	0.0009	REM21
AT3G49860	0.6658	1.5864	1.9581e-05	0.0009	ATARLA1B
AT1G31880	0.5875	1.5027	2.3403e-05	0.001	BRX
AT1G13590	0.7624	1.6963	2.4899e-05	0.0011	PSK1
AT4G22810	0.7449	1.6758	2.7463e-05	0.0011	AHL24
AT2G47770	0.7379	1.6677	2.7958e-05	0.0011	TSPO
AT3G16440	0.7183	1.6452	2.5447e-05	0.0011	JAL32
AT2G02120	0.6832	1.6057	2.5979e-05	0.0011	PDF2.1
AT4G38400	0.5889	1.5041	2.728e-05	0.0011	EXLA2
AT1G01570	0.6648	1.5854	2.9874e-05	0.0012	AT1G01570
AT3G45160	0.6138	1.5302	3.0261e-05	0.0012	AT3G45160
AT2G18150	0.5901	1.5053	2.9867e-05	0.0012	PER15
AT5G63660	0.736	1.6656	3.8964e-05	0.0015	PDF2.5
AT1G53270	0.665	1.5856	3.8407e-05	0.0015	ABCG10
AT1G53170	0.6604	1.5806	4.0014e-05	0.0015	ERF8
AT3G21330	0.732	1.6609	4.2343e-05	0.0016	BHLH87
AT1G50060	0.7289	1.6574	4.3461e-05	0.0016	AT1G50060
AT5G60530	0.7365	1.6662	4.5044e-05	0.0017	AT5G60530
AT3G07970	0.7242	1.652	4.4139e-05	0.0017	QRT2
AT3G53160	0.6217	1.5387	4.7373e-05	0.0017	UGT73C7
AT5G53710	0.7219	1.6494	4.8513e-05	0.0018	AT5G53710
AT1G56600	0.709	1.6347	4.9993e-05	0.0018	GOLS2
AT3G56275	0.7291	1.6576	5.471e-05	0.002	AT3G56275
AT5G45070	0.7217	1.6492	5.624e-05	0.002	PP2A8
AT2G35950	0.713	1.6393	5.7533e-05	0.002	EDA12
AT5G07475	0.6263	1.5436	5.6555e-05	0.002	AT5G07475
AT5G10210	0.6812	1.6034	5.6463e-05	0.002	AT5G10210
AT1G02180	0.6074	1.5235	5.6817e-05	0.002	AT1G02180
AT3G21890	0.6452	1.564	5.8773e-05	0.0021	AT3G21890
AT3G27250	0.7242	1.652	6.3013e-05	0.0022	AT3G27250
AT5G54370	0.7209	1.6482	6.7963e-05	0.0023	AT5G54370
AT4G10510	0.7166	1.6433	6.932e-05	0.0024	AT4G10510
AT2G42530	0.6902	1.6135	7.0962e-05	0.0024	COR15B
AT5G47920	0.6209	1.5378	7.1989e-05	0.0024	AT5G47920
AT5G15130	0.708	1.6336	7.5296e-05	0.0025	WRKY72
AT5G62340	0.6803	1.6025	7.3757e-05	0.0025	AT5G62340
AT1G61260	0.6659	1.5865	8.2309e-05	0.0027	AT1G61260
AT1G75060	0.6154	1.532	8.1386e-05	0.0027	AT1G75060
AT5G28370	0.711	1.6369	8.5755e-05	0.0028	AT5G28370
AT1G80240	0.6449	1.5637	9.0972e-05	0.0029	AT1G80240
AT1G01030	0.6287	1.5461	0.0001	0.0033	NGA3
AT1G66950	0.696	1.62	0.0001	0.0034	ABCG39
AT5G66280	0.647	1.5659	0.0001	0.0038	GMD1
AT5G02020	0.6814	1.6036	0.0001	0.0039	SIS
AT2G48080	0.5984	1.5141	0.0001	0.0039	AT2G48080
AT4G19690	0.6661	1.5868	0.0001	0.004	IRT1
AT4G25692	0.6214	1.5384	0.0002	0.0044	CPuORF13
AT5G45080	0.6833	1.6058	0.0002	0.0046	PP2A6
AT2G45430	0.6448	1.5635	0.0002	0.0046	AHL22
AT2G37210	0.6381	1.5563	0.0002	0.0046	LOG3
AT2G24720	0.6051	1.5211	0.0002	0.0046	GLR2.2
AT3G13020	0.594	1.5095	0.0002	0.0046	AT3G13020
AT3G23175	0.5987	1.5144	0.0002	0.0048	AT3G23175
AT5G13870	0.5881	1.5033	0.0002	0.0048	XTH5
AT5G60520	0.6725	1.5938	0.0002	0.0053	AT5G60520
AT4G39340	0.6664	1.5871	0.0002	0.0055	EC1.4
AT3G53235	0.6709	1.592	0.0002	0.0056	AT3G53235
AT1G72870	0.6645	1.585	0.0002	0.0057	AT1G72870
AT2G23630	0.6664	1.5871	0.0002	0.0059	sks16
AT1G68150	0.6281	1.5456	0.0002	0.0059	WRKY9
AT5G24080	0.6315	1.5492	0.0002	0.0062	AT5G24080
AT1G72360	0.6349	1.5528	0.0003	0.0064	ERF073
AT2G32620	0.637	1.5551	0.0003	0.0066	CSLB2
AT3G25190	0.6057	1.5217	0.0003	0.0068	AT3G25190
AT4G03540	0.6572	1.577	0.0003	0.0069	AT4G03540
AT5G57123	0.6543	1.5739	0.0003	0.007	AT5G57123
AT4G28140	0.6433	1.5619	0.0003	0.007	ERF054
AT1G67330	0.5928	1.5081	0.0003	0.0074	AT1G67330
AT2G28160	0.6438	1.5624	0.0003	0.0075	FIT
AT1G21340	0.6164	1.533	0.0003	0.0076	DOF1.2
AT5G13990	0.65	1.5692	0.0003	0.0078	ATEXO70C2
AT1G51470	0.6419	1.5604	0.0003	0.0079	TGG5
AT3G10040	0.5976	1.5132	0.0003	0.008	AT3G10040
AT2G20880	0.6384	1.5566	0.0004	0.0083	ERF053
AT5G50760	0.6264	1.5437	0.0004	0.0089	AT5G50760
AT5G17540	0.6404	1.5588	0.0004	0.0089	AT5G17540
AT1G62280	0.5963	1.5118	0.0004	0.0092	SLAH1
AT4G33467	0.6101	1.5264	0.0004	0.0095	AT4G33467
AT1G56680	0.637	1.5551	0.0004	0.0096	AT1G56680
AT3G15240	0.6289	1.5464	0.0004	0.0096	AT3G15240
AT3G61930	0.6224	1.5394	0.0004	0.0098	AT3G61930
AT1G10810	0.6104	1.5267	0.0005	0.0099	AT1G10810
AT1G07550	0.6244	1.5416	0.0005	0.01	AT1G07550
AT3G24300	0.5919	1.5073	0.0005	0.01	AMT1-3
AT1G52060	0.6312	1.5489	0.0005	0.0101	JAL9
AT2G30340	0.6302	1.5478	0.0005	0.0101	LBD13
AT5G52300	0.6161	1.5327	0.0005	0.0101	LTI65
AT1G34844	0.6327	1.5504	0.0005	0.0101	AT1G34844
AT5G40000	0.6225	1.5395	0.0005	0.0104	AT5G40000
AT5G50360	0.586	1.5011	0.0005	0.0105	AT5G50360
AT5G53390	0.6146	1.5311	0.0005	0.0112	AT5G53390
AT1G68430	0.5903	1.5056	0.0006	0.0114	AT1G68430
AT2G35600	0.5956	1.5111	0.0006	0.0119	BRXL1
ATMG01360	0.6191	1.5359	0.0006	0.0124	COX1
AT5G48940	0.6033	1.5192	0.0007	0.0129	RCH1
AT2G34850	0.6006	1.5164	0.0008	0.0152	MEE25
AT5G04970	0.6014	1.5171	0.0009	0.0158	PME47
AT3G52160	0.5999	1.5156	0.0009	0.0158	KCS15
AT3G55150	0.5926	1.5079	0.001	0.0171	ATEXO70H1
AT2G31920	0.5896	1.5049	0.0011	0.0188	AT2G31920
AT3G54770	0.5897	1.5049	0.0011	0.019	ARP1
AT3G49190	0.587	1.5021	0.0012	0.0202	AT3G49190
