# Supplementary material for: Auxin-sensitive Aux/IAA proteins mediate drought tolerance in Arabidopsis by regulating glucosinolate levels
Source: Nat Commun. 2019 Sep 6;10:4021. doi: 10.1038/s41467-019-12002-1 (PMC6731224; doi:10.1038/s41467-019-12002-1)
Supplement: Supplementary file 5 — Source Data [file 41467_2019_12002_MOESM5_ESM.xlsx]

## Sheet: Figure 1C
Time course measurement of 4-MSO levels in 7-day-old seedlings of Col-0 and iaa5,6,19
	4MSO (nmol/mg FW), Average of 6 biological replicates
	Control	Stress
	0 minute	30 minute	60 minute	180 minute
Col-0	0.228739	0.20803	0.251193	0.251106
iaa5619	0.246097	0.176731	0.202206	0.200544
	Standard Error
	Control	Stress
	0 minute	30 minute	60 minute	180 minute
Col-0	0.0322049	0.0305212	0.0184838	0.0214504
iaa5619	0.0300754	0.0167128	0.0180354	0.0259151

## Sheet: Figure 2B
cyp79f1f2 double mutants are less drought tolerant compared to the wild type

## Sheet: Figure 2C
myb28,29 double mutants are less drought tolerant compared to the wild type
Water Control
	Rosette Dry Weight (mg)
Genotype	Pot#1	Pot#2	Pot#3	Pot#4	Pot#5	Pot#6	Pot#7	Pot#8	Pot#9	Pot#10
Col-0	1600	1500	1600	1500	1500	1600	1500	1500	1400	1400
myb28, myb29	1500	1400	1500	1600	1450	1550	1500	1500	1400	1400
n=10
Drought
Genotype	Rosette Dry Weight (g)
	Pot#1	Pot#2	Pot#3	Pot#4	Pot#5	Pot#6	Pot#7	Pot#8	Pot#9	Pot#10
Col-0	871.4	860.4	602.3	1093.6	449.1	431.2	463.4	906.5	500.6	405.9
myb28, myb29	218.4	374.6	298.3	217.1	258	401.4	228.8	290.4	260.4	217.2
n=10
	Rosette dry wt (Drougt/Water)
	Pot#1	Pot#2	Pot#3	Pot#4	Pot#5	Pot#6	Pot#7	Pot#8	Pot#9	Pot#10	Avg Wt.	SD	t-test
Col-0	0.544625	0.5736	0.376437	0.729067	0.2994	0.2695	0.308933	0.604333	0.357571	0.289929	0.43534	0.162794
myb28, myb29	0.1456	0.267571	0.198867	0.135687	0.177931	0.258968	0.152533	0.1936	0.186	0.155143	0.18719	0.0453237	0.000829024
Pot Weight (Soil + Plant)
Water Control
	At starting of water Withholding, Point 1			Point when drought pots were not waterer, Point 2				Pointafter rewatering drought pots, Point 3			Point of final analysis, Point 4
Pot#1	220.13			277.5				379.3			405.8
Pot#2	203.9			315.1				350.3			406.2
Pot#3	207.3			295.2				365.1			389.5
Pot#4	214.7			293.8				376.1			415.9
Pot#5	225.1			312.5				367.3			416.2
Pot#6	221.8			303.8				371.3			412.1
Pot#7	236.1			285.9				384.7			425.4
Pot#8	214.9			300.4				325.3			409
Pot#9	211.8			270.1				372.9			414.3
Pot#10	218.5			250.9				340.1			413.5
Avg	247.72			290.52				363.24			410.79
SD	9.22652			19.9207				18.8692			9.38467
Drought
	At starting of water Withholding			Beore Rewatering, After 22 days soil drying				After Rewatering, 40 ml water injection			After Redrying 10 more days
Pot#1	188.5			88.6				132			88.8
Pot#2	204			93.6				141.5			89
Pot#3	209.8			91.2				145.2			88.2
Pot#4	225.7			96.7				146.8			89
Pot#5	213.2			92.2				142.9			85.3
Pot#6	202.8			84.6				134.5			82.5
Pot#7	234.7			96.7				142			86.9
Pot#8	197.9			86.2				139.5			87.5
Pot#9	255.6			96.1				143.2			87.4
Pot#10	247.1			98.3				152.1			91.8
Avg	236.75			105.97				156.76			107.6
SD	22.0864			4.73892				5.77621			2.4762
	Water Control Pots							Drought Pots
	Avg. wt. (g)		SD					Avg. wt. (g)	SD
Point 1	247.72		9.22652				Point 1	236.75	22.0864
Point 2	290.52		19.9207				Point 2	105.97	4.73892
Point 3	363.24		18.8692				Point 3	156.76	5.77621
Point 4	410.79		9.38467				Point 4	107.6	2.4762

## Sheet: Figure 2D
35S:MYB28, 35S:MYB29 and 35S:AOP2 plants display increase drought tolerance
Water Control
	Rosette Dry Weight (mg)
Genotype	Pot#1	Pot#2	Pot#3	Pot#4	Pot#5	Pot#6	Pot#7	Pot#8	Pot#9	Pot#10
Col-0	246.5	304.9	231.9	262.3	201.1	260.1	288	251.8	254.8	224.7
AOP2 OE	240.1	305.2	213.7	244	178.2	254.1	203.8	193.8	254.2	213
MYB28 OE	299.8	280.3	230.1	324.6	251	214.2	272.9	266.5	289.9	276.7
MYB29 OE	285.1	327.8	260.9	225.1	270.4	280.2	295.8	224.3	269.7	290.5
n=10
Drought
Genotype	Rosette Dry Weight (mg)
	Pot#1	Pot#2	Pot#3	Pot#4	Pot#5	Pot#6	Pot#7	Pot#8	Pot#9	Pot#10
Col-0	94.2	93.2	92.6	81.5	111.7	93.9	65.2	111.3	56	91.2
AOP2 OE	78.5	99.7	134.7	105.2	80.8	99.8	101.5	103.1	122.6	105.8
MYB28 OE	242.6	283.1	196.3	220.3	214.8	160.7	143.6	214.4	148	139.4
MYB29 OE	173.4	201.5	201.5	197.2	224.6	157.8	180.1	207.9	132.2	141.5
n=10
	Rosette dry wt (Drougt/Water)
	Pot#1	Pot#2	Pot#3	Pot#4	Pot#5	Pot#6	Pot#7	Pot#8	Pot#9	Pot#10	Avg	SD	t-test
Col-0	0.38215	0.305674	0.39931	0.310713	0.555445	0.361015	0.226389	0.442017	0.21978	0.405874	0.360837	0.10108
AOP2 OE	0.326947	0.326671	0.630323	0.431148	0.453423	0.392759	0.498037	0.531992	0.482297	0.496714	0.457031	0.0932578	0.0453028
MYB28 OE	0.809206	1.00999	0.853107	0.678681	0.855777	0.750233	0.5262	0.804503	0.510521	0.503795	0.730201	0.17163	3.49966e-05
MYB29 OE	0.608208	0.614704	0.772327	0.876055	0.830621	0.563169	0.608857	0.926884	0.490174	0.487091	0.677809	0.16053	8.85162e-05

## Sheet: Figure 2E
Overexpression of MYB28 or MYB29 restores drought tolerance to iaa19-1 plants
Water Control
Genotype	Rosette Dry Weight (mg)
	Pot#1	Pot#2	Pot#3	Pot#4	Pot#5	Pot#6	Pot#7	Pot#8	Pot#9	Pot#10
Col-0	63.2	65.9	83.4	80.6	79.9	65.1	55	66.7	59.2	56.6
iaa19-1	48.5	60.1	72.1	78.2	104.1	60.8	60.1	68.3	55.1	41.7
iaa19-1 MYB29 OE	65.1	62.3	75.7	80.9	115.6	102.1	80.1	74.6	90.7	48.3
MYB29 OE	62	67.5	88.5	80.3	70.5	90.3	80.3	80	78.7	48.9
n=10
Drought
	Rosette Dry Weight (mg)
Genotype	Pot#1	Pot#2	Pot#3	Pot#4	Pot#5	Pot#6	Pot#7	Pot#8	Pot#9	Pot#10
Col-0	42.2	39.1	46.1	50.8	54.6	50.6	41.4	53.4	45.1	35.6
iaa19-1	20.5	21.5	30.8	31.3	39.1	30.9	30.7	30.1	30.5	26.8
iaa19-1 MYB29 OE	52.7	48.5	40.5	70.1	70.8	60.5	55.1	64.2	44.1	41.9
MYB29 OE	40	65.7	70.9	62.3	64.9	74.4	80.1	84.8	70.2	58.5
n=10
	Rosette dry wt (Drougt/Water)
Genotype	Pot#1	Pot#2	Pot#3	Pot#4	Pot#5	Pot#6	Pot#7	Pot#8	Pot#9	Pot#10	Avg Wt.	SD	t-test
Col-0	0.667722	0.593323	0.552758	0.630273	0.683354	0.777266	0.752727	0.8006	0.761824	0.628975	0.684882	0.0847826
iaa19-1	0.42268	0.357737	0.427184	0.400256	0.3756	0.508224	0.510815	0.440703	0.553539	0.642686	0.463942	0.088737	2.14371e-05
iaa19-1 MYB29 OE	0.809524	0.778491	0.535007	0.866502	0.612457	0.592556	0.68789	0.86059	0.486218	0.867495	0.709673	0.145704	0.648822
MYB29 OE	0.645161	0.973333	0.80113	0.775841	0.920567	0.82392	0.997509	1.06	0.891995	1.19632	0.908578	0.157749	0.00149045
n=10

## Sheet: Figure 3B
IAA19 binds to a tandem repeat of AuxRE elements in the promoter of WRKY63
Replicate #1
Plant	Primer	Sample	1	2	3	Avg Nab	1	2	3	1	2	3	Avg
rIAA19:1xYpet-6xHis-FLAG	WRKY63, q#1	Input (IP)	25.3607	27.346	27.915	26.8739
		NAb	31.4226	30.7866	30.8659	31.025	0	0	0	1	1	1	1
		GFP	28.703	27.6891	28.4083	28.2668	-2.71961	-3.09748	-2.45763	6.54322	8.51496	5.49074	6.84964
							dCt(CtIP-Mock)			Fold Enrichment(2-ddCt)
						Avg Nab	1	2	3	1	2	3	Avg
Col-0	WRKY63, q#1	Input (IP)	24.9532	24.8337	24.9452	24.9107
		NAb	24.8907	24.915	25.0441	24.9499	0	0	0	1	1	1	1
		GFP	24.49	24.5486	24.5618	24.5335	-0.400652	-0.366416	-0.482302	1.31951	1.28877	1.39668	1.33499
Replicate #2
Plant	Primer	Sample	1	2	3	Avg Nab	1	2	3	1	2	3	Avg
rIAA19:1xYpet-6xHis-FLAG	WRKY63, q#1	Input (IP)	29.1537	29.4473	29.3321	29.311
		NAb	29.9393	29.6177	29.3482	29.635	0	0	0	1	1	1	1
		GFP	28.1417	28.0056	28.1903	28.1125	-1.79761	-1.61213	-1.15787	3.45815	3.05252	2.22993	2.91353
							dCt(CtIP-Mock)			Fold Enrichment(2-ddCt)
						Avg Nab	1	2	3	1	2	3	Avg
Col-0	WRKY63, q#1	Input (IP)	29.4937	29.5248	29.3467	29.4551
		NAb	29.909	29.7463	29.8134	29.8229	0	0	0	1	1	1	1
		GFP	29.4597	29.2077	29.3875	29.3516	-0.449325	-0.538645	-0.425928	1.3566	1.44393	1.33793	1.37949
Replicate #3
Plant	Primer	Sample	1	2	3	Avg Nab	1	2	3	1	2	3	Avg
rIAA19:1xYpet-6xHis-FLAG	WRKY63, q#1	Input (IP)	28.2683	28.32	28.285	28.2911
		NAb	30.2	30.37	29.67	30.08	0	0	0	1	1	1	1
		GFP	28.438	28.2116	28.1564	28.2687	-1.76199	-2.15836	-1.51358	3.38933	4.46296	2.85403	3.56877
							dCt(CtIP-Mock)			Fold Enrichment(2-ddCt)
						Avg Nab	1	2	3	1	2	3	Avg
Col-0	WRKY63, q#1	Input (IP)	27.8076	28.0237	28.3083	28.0465
		NAb	27.46	28.34	28.58	28.1267	0	0	0	1	1	1	1
		GFP	27.0634	27.7617	28.5407	27.7886	-0.396572	-0.578296	-0.0392815	1.31039	1.48452	1.0274	1.27411

## Sheet: Figure 3C
Relative MYB28 and MYB29 RNA level in the seedlings of 35S:WRKY63 lines
		MYB29				PP2A
		Ct				Ct					dCt			Control Ct	ddCt			Fold Change
		1	2	3	Avg	1	2	3		Avg	1	2	3		1	2	3	1	2	3	Avg	SD	SEM	t-test
Col-0		26.2231	26.0814	26.0232	26.1092	22.986	22.9619	22.9915	22.9798	3.12943	3.23706	3.11951	3.0317	3.12	0.117063	-0.000485902	-0.0883008	0.922103	1.00028	1.0629	0.995092	0.0705394	0.0407742
WRKY63 OE#1		27.6161	27.3352	27.5808	27.5107	23.2875	23.0977	22.9277	23.1043	4.40639	4.32855	4.23748	4.65313	3.12	1.20855	1.11748	1.53313	0.432868	0.461052	0.345558	0.413159	0.0602164	0.0348072	0.000462765
WRKY63 OE#2		27.4665	27.5605	27.8279	27.6183	23.2021	23.1042	23.1989	23.1684	4.44992	4.26444	4.45629	4.62904	3.12	1.14444	1.33629	1.50904	0.452503	0.396117	0.351355	0.399992	0.0506855	0.029298	0.000492027
		MYB28				PP2A
		Ct				Ct
		1	2	3	Avg	1	2	3		Avg
Col-0	1	23.9242	23.8455	24.0903	23.9533	22.986	22.9619	22.9915	22.9798	0.973506	0.938173	0.883607	1.09874	0.92	0.0181729	-0.0363925	0.178738	0.987601	1.02527	0.883928	0.965599	0.0731936	0.0423084
WRKY63 OE#1	5	24.3064	24.6101	24.2003	24.3723	23.2875	23.0977	22.9277	23.1043	1.26797	1.01891	1.5124	1.27259	0.92	0.098915	0.592403	0.352593	0.934327	0.663423	0.783497	0.793749	0.135743	0.0784642	0.14699
WRKY63 OE#2	6	24.8003	24.7681	25.1124	24.8936	23.2021	23.1042	23.1989	23.1684	1.72521	1.59823	1.66387	1.91354	0.92	0.678228	0.743869	0.993535	0.625031	0.597496	0.503478	0.575335	0.0637348	0.0368409	0.00239392

## Sheet: Figure 3D
35S:WRKY63 lines are less tolerant to drought than wild-type plants
Water Control
	Rosette Dry Weight (mg)
Genotype	Pot#1	Pot#2	Pot#3	Pot#4	Pot#5	Pot#6	Pot#7	Pot#8	Pot#9	Pot#10
Col-0	146.6	125.8	139.8	149.4	138.3	149.3	196.2	190.5	208.7	222.4
wrky63-1	148.7	150.4	141.7	138.1	114.9	138	176.5	161.6	187.5	190.2
WRKY63 OE#1	85.9	83.4	140.2	116.1	115.2	89.3	109.6	92.8	96.8	94.9
WRKY63 OE#2	113.2	107.3	116	126.1	116.5	126	130.8	143.4	100.3	107.5
n=10
Drought
Genotype	Rosette Dry Weight (mg)
	Pot#1	Pot#2	Pot#3	Pot#4	Pot#5	Pot#6	Pot#7	Pot#8	Pot#9	Pot#10
Col-0	114.2	130.5	120.5	142.5	128.4	182.9	120.7	155.6	129.3	133.7
wrky63-1	113.1	101.2	130.8	150.8	129	142.8	104.5	130.9	109.4	139.7
WRKY63 OE#1	44.4	52.8	63.3	47	72.2	54.3	45	46.4	43.8	64.6
WRKY63 OE#2	72.2	76	82.7	86.3	88.1	103.1	73.1	101.5	70.1	64.1
n=10
	Rosette dry wt (Drougt/Water)
	Pot#1	Pot#2	Pot#3	Pot#4	Pot#5	Pot#6	Pot#7	Pot#8	Pot#9	Pot#10	Avg	SD	t-test
Col-0	0.77899	1.03736	0.861946	0.953815	0.928416	1.22505	0.615189	0.816798	0.61955	0.601169	0.843828	0.202419
wrky63-1	0.760592	0.672872	0.923077	1.09196	1.12272	1.03478	0.592068	0.810025	0.583467	0.73449	0.832605	0.200349	0.902208
WRKY63 OE#1	0.51688	0.633094	0.451498	0.404823	0.626736	0.608063	0.410584	0.5	0.452479	0.680717	0.528487	0.101075	0.000680082
WRKY63 OE#2	0.637809	0.708295	0.712931	0.684377	0.756223	0.818254	0.558869	0.70781	0.698903	0.596279	0.687975	0.0751185	0.0424861

## Sheet: Figure 4A
Stomatal response to drought in Col-0, iaa5,6,19 and mybn28,29 lines
Control
	Stomata aperture (width/length)
	Replicate#1	Replicate#2	Replicate#3	Replicate#4	Replicate#5	Replicate#6	Avg	SD	SE
Col-0	0.483534	0.517401	0.542682	0.549746	0.514502	0.533649	0.523586	0.02398	0.00978776
iaa5619	0.513533	0.545931	0.532052	0.497464	0.509945		0.519785	0.0191589	0.00859145
myb28,29	0.558101	0.560572	0.525256	0.557052			0.550245	0.0167251	0.00836253
Stress
	Stomata aperture (width/length)
	Replicate#1	Replicate#2	Replicate#3	Replicate#4	Replicate#5	Replicate#6	Replicate#7	Replicate#8	Avg	SD	SE	t-test
Col-0	0.312057	0.275859	0.288153	0.308704	0.303909	0.302414	0.308953	0.319928	0.302497	0.0141055	0.00498428	7.59985e-08	hs
iaa5619	0.470238	0.490209	0.533253	0.494628	0.52963	0.516587	0.477276	0.516715	0.503567	0.0237947	0.00840801	0.206357	ns
myb28,29	0.502468	0.541929	0.546845	0.571022	0.555389	0.580008	0.544524	0.527038	0.546153	0.0243328	0.00859815	0.741222	ns

## Sheet: Figure 4B
Stomatal response to application of ABA and 4-MSO in Col-0, iaa5,6,19 and myb28,29
Control
	Stomata aperture (width/length)
	Replicate#1	Replicate#2	Replicate#3	Replicate#4	Avg	SD	SE
Col-0	0.510687	0.501347	0.492139		0.501391	0.00927433	0.00536089
iaa5619	0.487058	0.510939	0.499894	0.503329	0.499297	0.0119516	0.00597582
myb28,29	0.51352	0.531188	0.528926	0.495945	0.524545	0.00961429	0.00480714
ABA, 50uM
	Stomata aperture (width/length)
	Replicate#1	Replicate#2	Replicate#3	Replicate#4	Replicate#5	Replicate#6	Replicate#7	Replicate#8	Avg	SD	SE	t-test
Col-0	0.319271	0.331687	0.272481	0.333705	0.32219	0.328436			0.317962	0.0229523	0.00940669	6.46349e-07	hs
iaa5619	0.298733	0.28567	0.309217	0.327318	0.33386	0.363415	0.309943	0.352971	0.322641	0.026753	0.00945334	1.93076e-08	hs
myb28,29	0.391244	0.399253	0.357142	0.377383	0.353794	0.29449	0.306199		0.354215	0.03745	0.0132332	8.62962e-06	hs
4-MSO, 50uM
	Stomata aperture (width/length)
	Replicate#1	Replicate#2	Replicate#3	Replicate#4	Replicate#5	Replicate#6	Replicate#7	Replicate#8	Avg	SD	SE	t-test
Col-0	0.2856	0.307375	0.35172	0.319806	0.341174	0.361404			0.327846	0.0287825	0.0117961	4.97723e-06	hs
iaa5619	0.364661	0.341649	0.371782	0.343844	0.358811	0.340009	0.364075	0.382852	0.35846	0.0154883	0.00547289	1.32873e-08	hs
myb28,29	0.390921	0.395144	0.450102	0.420724	0.369624	0.376872	0.366387	0.392025	0.395225	0.0280672	0.00991773	3.62015e-06	hs

[truncated: 12 more sheets: Figure 4C, Figure 4D, Figure 4E, Figure 4F, Figure 4G, Figure 4H, Figure 4I, Figure S1, Figure S2C, Figure S2D, Figure S3C, Figure S3D]
